# Supplementary material for: Tooth Loss and Risk of Lung Cancer among Urban Chinese Adults: A Cohort Study with Meta-Analysis
Source: Cancers (Basel). 2022 May 14;14(10):2428. doi: 10.3390/cancers14102428 (PMC9140069; doi:10.3390/cancers14102428)
Supplement: Supplementary file 1 [file cancers-14-02428-s001.zip]

Archive with 1 entries (1 files):
- cancers-1686359-supplementary.pdf
